# Supplementary material for: Programmed meiotic errors facilitate dichotomous sperm production in the silkworm, Bombyx mori
Source: Proc Natl Acad Sci U S A. Author manuscript; Available in PMC 2026 Apr 6. (PMC12956816; doi:10.1073/pnas.2520991123)
Supplement: Dataset S9 [file NIHMS2157370-supplement-Dataset_S9.xlsx]

## Sheet: Primary antibodies
Antibody	Source/Publication	Concentration used
rabbit anti-SYCP1	Xiang et al., 2023	1:250
rat anti-SYCP2	Xiang et al., 2023	1:250
rabbit anti-SYCP2	Xiang et al., 2023	1:250
guinea pig anti-SYCP3	Xiang et al., 2023	1:250
rat anti-HOP1	Xiang et al., 2023	1:250
rat anti-Rec8	this study	1:250
rat anti-SMC1	Xiang et al., 2023	1:250
rabbit anti-Dsn1	Cortes-Silva et al., 2020	1:500
anti-tubulin cocktail (see next sheet)

## Sheet: anti-tubulin cocktail
Antibody	Source	working concentration
12G10 anti-alpha-tubulin	DSHB	1/50
AA12.1 anti-beta tubulin	DSHB	1/250
E7 anti-beta tubulin	DSHB	1/250
6G7 anti-beta tubulin	DSHB	1/250
4A1 anti-alpha tubulin	DSHB	1/250
Tubulin (clone B-5-1-2)	Sigma T6074-200	1/250
Mouse anti-tubulin	Invitrogen 236-10501	1/250
Tubulin (clone Ch3A2)	Synaptic Systems 302 209	1/250
alpha/beta tubulin	Cytoskeleton Inc (ATN02)	1/100

## Sheet: Secondary antibodies
Antibody	Source/Publication	Concentration used
goat anti-guinea pig AF488 (A11073)	Invitrogen	1:500
donkey anti-rabbit AF555 (A31572)	Invitrogen	1:500
donkey anti-rat AF647 plus (A48272)	Invitrogen	1:500
donkey anti-rat AF488 (A21208)	Invitrogen	1:500
donkey anti-mouse AF488 (A21202)	Invitrogen	1:500
donkey anti-chicken AF488 (A78948)	Invitrogen	1:500
donkey anti-sheep AF480 (A11015)	Invitrogen	1:500
goat-anti rabbit AF488 (A11034)	Invitrogen	1:500
goat-anti rat AF488 (A11006)	Invitrogen	1:500
goat-anti rabbit AF555 (A21429)	Invitrogen	1:500
goat-anti guinea pig AF555 (A21435)	Invitrogen	1:500
goat-anti rat AF555 (A21434)	Invitrogen	1:500
goat-anti rabbit AF647 (A21245)	Invitrogen	1:500
goat-anti guinea pig AF647 (A21450)	Invitrogen	1:500
goat-anti rat AF647 (A21247)	Invitrogen	1:500

## Sheet: Oligopaints
Paint	Source/Publication
Chr 7 whole chromosome	Rosin et al., 2021, PLOS Genetics
Chr 16 whole chromosome	Rosin et al., 2021, PLOS Genetics
Chr 7 s1	Rosin et al., 2021, PLOS Genetics
Chr 7 s2	Rosin et al., 2021, PLOS Genetics
